# Supplementary material for: The Public’s Awareness of and Attitude Toward Research Biobanks – A Regional German Survey
Source: Front Genet. 2018 May 24;9:190. doi: 10.3389/fgene.2018.00190 (PMC5977155; doi:10.3389/fgene.2018.00190)
Supplement: DATA SHEET S1 — Raw Data used for analysis. [file Data_Sheet_1.ZIP]

Archive with 1 entries (1 files):
- S5_dtb_public awareness and attitude - biobanks.sav
